# Supplementary material for: The Effect of Heat Treatment on the Structure of Zeolite A
Source: Materials (Basel). 2021 Aug 18;14(16):4642. doi: 10.3390/ma14164642 (PMC8401154; doi:10.3390/ma14164642)
Supplement: Supplementary file 1 [file materials-14-04642-s001.zip]

Archive with 7 entries (7 files):
- Figure S1.png
- Figure S2.png
- Figure S3.png
- Figure S4.png
- Figure S5.png
- Figure S6.png
- Figure S7.png
